# Supplementary material for: In vitro analysis of seven syphilis-causing Treponema pallidum strains revealed inherent growth rate differences
Source: Sci Rep. 2025 Sep 26;15:33240. doi: 10.1038/s41598-025-18827-9 (PMC12475411; doi:10.1038/s41598-025-18827-9)
Supplement: Supplementary file 1 — Supplementary Material 1 [file 41598_2025_18827_MOESM1_ESM.xlsx]

## Sheet: List1
Table S1. T. pallidum (TPA) strains used in this study
TPA strain	Place and year of isolation (Reference)	Source	TPA classification	GenBank Accession number (Reference)
Haiti B	Cotes-de-Fer, Haiti; 1951 (Turner and Hollander 1957)	Cox D.L., CDC Atlanta, USA	Nichols-like cluster	CP032623.1 (unpublished)
Madras	Madras, India; 1954 (Laboratory diary of R. George, CDC)	Cox D.L., CDC Atlanta, USA	Nichols-like cluster	CP078121.1 (unpublished)
DAL-1	Dallas, Texas, USA; 1991 (Wendel et al. 1991)	Cox D.L., CDC Atlanta, USA	Nichols-like cluster	CP003115.1 (Zobaníková et al. 2012)
Mexico A	Unknown city, Mexico; 1953 (Turner and Hollander 1957)	Hawley K., UConn, Farmington, USA	SS14-like cluster	CP003064.1 (Pětrošová et al. 2012)
SS14	Atlanta, Georgia, USA; 1977 (Stamm et al. 1983)	Hawley K., UConn, Farmington, USA	SS14-like cluster	CP004011.1 (Pětrošová et al. 2013)
Grady	Grady Hospital in Atlanta, USA; 1980s (unknown)	Cox D.L., CDC Atlanta, USA	SS14-like cluster	CP035104.1 (Grillová et al. 2019)
Philadelphia 1	Philadelphia, USA; 1988 (Harper et al. 2008)	Cox D.L., CDC Atlanta, USA	SS14-like cluster	CP035193.1 (Grillová et al. 2019)
Notes:
CDC - Centers for Disease Control and Prevention
UConn - University of Connecticut School of Medicine
References:
Grillová et al. 2019. Front Microbiol 10:e1691. doi: 10.3389/fmicb.2019.01691
Harper et al. 2008. PLoS Negl Trop Dis. 2(1):e148. doi: 10.1371/journal.pntd.0000148.
Pětrošová et al. 2012. PLoS Negl Trop Dis 6(9):e1832. doi: 10.1371/journal.pntd.0001832.
Pětrošová et al. 2013. PLoS One 8(9):e74319. doi: 10.1371/journal.pone.0074319.
Stamm et al. 1983. Infect Immun. 41(2):709-21. doi: 10.1128/iai.41.2.709-721.1983
Turner and Hollander. 1957. Monogr Ser World Heal. Organ. 35, 3–266
Wendel et al. 1991. Obstet Gynecol. 78(5 Pt 2):890-5
Zobaníková et al. 2012. Stand Genomic Sci 7(1):12-21. doi: 10.4056/sigs.2615838
