# Supplementary material for: In vitro analysis of seven syphilis-causing Treponema pallidum strains revealed inherent growth rate differences
Source: Sci Rep. 2025 Sep 26;15:33240. doi: 10.1038/s41598-025-18827-9 (PMC12475411; doi:10.1038/s41598-025-18827-9)
Supplement: Supplementary file 2 — Supplementary Material 2 [file 41598_2025_18827_MOESM2_ESM.xlsx]

## Sheet: List2
Table S2. Identification, PCR amplification, and sequencing of genomic regions specific for individual T. pallidum (TPA) strains used in binary in vitro co-cultivation
Binary combination	Compared strains		Gene	Differences	Primer F (5´-3´)	Primer R (5´-3´)	Length		Equimolar PCR mixture for sequencing (~1×1010 molecules each)	Binary combination (Compared TPA strains)
1	DAL-1	Madras	TP0488	2 SNP	GCAAAAAGAGCGACACAAGA	CTGGACGGCTCATAAGATCG	4017			1 (DAL-1/Madras)
			TP0854	1 SNP	CAATGGGAAGACCAGAGGAG	ACCGTCTCATCACTCCCAAC	4545		Mixture 1	5 (DAL-1/Philadelphia 1)
2		Haiti B	TP0968	2 SNP	GCTGCGTTACCGTCATACC	GTTCTGGAGCGAGCCATTAG	3872		D7: BioprojectSample SAMN50298747	9 (Madras/SS14)
			TP0854	1 SNP	CAATGGGAAGACCAGAGGAG	ACCGTCTCATCACTCCCAAC	4545		D28: BioprojectSample SAMN50298751	16 (Mexico A/SS14)
3		Mexico A	TP0968	2 SNP	GCTGCGTTACCGTCATACC	GTTCTGGAGCGAGCCATTAG	3872			21 (Grady/Philadelphia 1)
			TP0854	1 SNP	CAATGGGAAGACCAGAGGAG	ACCGTCTCATCACTCCCAAC	4545			2 (DAL-1/Haiti B)
4		SS14	TP0854	1 SNP	CAATGGGAAGACCAGAGGAG	ACCGTCTCATCACTCCCAAC	4545		Mixture 2	6 (DAL-1/Grady)
			TP0304	3 SNP, 3 bp indel	CCCTCGCTTCCTAACACAAG	GAAGCGACTCTATGTCACCG	4477		D7: BioprojectSample SAMN50298748	8 (Madras/Mexico A)
5		Philadelphia 1	TP0705	2 SNP	CGGTCAACTGCAGCGCTCAT	AAATCCTGAGCGATTCATGG	3330		D28: BioprojectSample SAMN50298752	15 (Haiti B/Grady)
			TP0304	3 SNP, 3 bp indel	CCCTCGCTTCCTAACACAAG	GAAGCGACTCTATGTCACCG	4477			19 (SS14/Philadelphia 1)
6		Grady	TP0304	3 SNP, 3 bp indel	CCCTCGCTTCCTAACACAAG	GAAGCGACTCTATGTCACCG	4477			4 (DAL-1/SS14)
			TP0733	1 SNP	ACACAGATATCCGCCAAACC	CCTGCCGAAAGAAGTGGTAG	3007		Mixture 3	7 (Madras/Haiti B)
7	Madras	Haiti B	TP0488	2 SNP	GCAAAAAGAGCGACACAAGA	CTGGACGGCTCATAAGATCG	4017		D7: BioprojectSample SAMN50298749	11 (Madras/Grady)
			TP0968	2 SNP	GCTGCGTTACCGTCATACC	GTTCTGGAGCGAGCCATTAG	3872		D28: BioprojectSample SAMN50298753	12 (Haiti B/Mexico A)
8		Mexico A	TP0515	2 SNP	CAGATAGGTTCGCGCCTTAC	GGCGAGTATGGTACAGACCG	4633			20 (SS14/Grady)
			TP0966	3 SNP	GCCATAGGAAACCGTAAGACCG	CGGGATTTTATCATCTCTGC	4489			3 (DAL-1/Mexico A)
9		SS14	TP0966	3 SNP	GCCATAGGAAACCGTAAGACCG	CGGGATTTTATCATCTCTGC	4489		Mixture 4	10 (Madras/Philadelphia 1)
			TP0858	3 SNP	GCGTGAACGTAAGCAACCTG	TAGTCCACGTCATTTCGTGC	2004		D7: BioprojectSample SAMN50298750	13 (Haiti B/SS14)
10		Philadelphia 1	TP0966	3 SNP	GCCATAGGAAACCGTAAGACCG	CGGGATTTTATCATCTCTGC	4489		D28: BioprojectSample SAMN50298754	14 (Haiti B/Philadelphia 1)
			TP0865	2 SNP, 3 bp indel	GCGTGCACTCTTTTCTCTCC	ACTTGAAGCGCAGTGGGAAC	2485			17 (Mexico A/Philadelphia 1)
11		Grady	TP0466	1 SNP	CGGCTTCAATTTTTCTCAGC	CTGATGACGACCAAACAACG	3702			18 (Mexico A/Grady)
			TP0858	3 SNP	GCGTGAACGTAAGCAACCTG	TAGTCCACGTCATTTCGTGC	2004
			TP0219	1 SNP	AATTGACACAGCGGGTATGA	TACATACCCCGTCACCTGCT	3557		Note: PCR products were mixed in equimolar amount. Four sequencing reactions were prepared for day 7 and also for day 28. In total, there were eight sequencing reactions.
12	Haiti B	Mexico A	TP0515	2 SNP	CAGATAGGTTCGCGCCTTAC	GGCGAGTATGGTACAGACCG	4633
			TP0966	3 SNP	GCCATAGGAAACCGTAAGACCG	CGGGATTTTATCATCTCTGC	4489
13		SS14	TP0304	3 SNP, 3 bp indel	CCCTCGCTTCCTAACACAAG	GAAGCGACTCTATGTCACCG	4477
			TP0858	3 SNP	GCGTGAACGTAAGCAACCTG	TAGTCCACGTCATTTCGTGC	2004
14		Philadelphia 1	TP0705	2 SNP	CGGTCAACTGCAGCGCTCAT	AAATCCTGAGCGATTCATGG	3330
			TP0515	2 SNP	CAGATAGGTTCGCGCCTTAC	GGCGAGTATGGTACAGACCG	4633
15		Grady	TP0466	1 SNP	CGGCTTCAATTTTTCTCAGC	CTGATGACGACCAAACAACG	3702
			TP0858	3 SNP	GCGTGAACGTAAGCAACCTG	TAGTCCACGTCATTTCGTGC	2004
			TP0219	1 SNP	AATTGACACAGCGGGTATGA	AGCAGGTGACGGGGTATGTA	3557
16	Mexico A	SS14	TP0515	2 SNP	CAGATAGGTTCGCGCCTTAC	GGCGAGTATGGTACAGACCG	4633
			TP0968	2 SNP	GCTGCGTTACCGTCATACC	GTTCTGGAGCGAGCCATTAG	3872
17		Philadelphia 1	TP0488	2 SNP	GCAAAAAGAGCGACACAAGA	CTGGACGGCTCATAAGATCG	4017
			TP0548	2 SNP	GTGCAGCGCAAAAGATAGATG	GACGGCGGCAAGGACTAGGG	2508
18		Grady	TP0466	1 SNP	CGGCTTCAATTTTTCTCAGC	CTGATGACGACCAAACAACG	3702
			TP0733	1 SNP	ACACAGATATCCGCCAAACC	CCTGCCGAAAGAAGTGGTAG	3007
			TP0219	1 SNP	AATTGACACAGCGGGTATGA	TACATACCCCGTCACCTGCT	3557
19	SS14	Philadelphia 1	TP0488	2 SNP	GCAAAAAGAGCGACACAAGA	CTGGACGGCTCATAAGATCG	4017
			TP0705	2 SNP	CGGTCAACTGCAGCGCTCAT	AAATCCTGAGCGATTCATGG	3330
20		Grady	TP0705	2 SNP	CGGTCAACTGCAGCGCTCAT	AAATCCTGAGCGATTCATGG	3330
			TP0733	1 SNP	ACACAGATATCCGCCAAACC	CCTGCCGAAAGAAGTGGTAG	3007
21	Grady	Philadelphia 1	TP0466	1 SNP	CGGCTTCAATTTTTCTCAGC	CTGATGACGACCAAACAACG	3702
			TP0733	1 SNP	ACACAGATATCCGCCAAACC	CCTGCCGAAAGAAGTGGTAG	3007
			TP0219	1 SNP	AATTGACACAGCGGGTATGA	TACATACCCCGTCACCTGCT	3557
