# Supplementary material for: In vitro analysis of seven syphilis-causing Treponema pallidum strains revealed inherent growth rate differences
Source: Sci Rep. 2025 Sep 26;15:33240. doi: 10.1038/s41598-025-18827-9 (PMC12475411; doi:10.1038/s41598-025-18827-9)
Supplement: Supplementary file 3 — Supplementary Material 3 [file 41598_2025_18827_MOESM3_ESM.xlsx]

## Sheet: List3
Table S3. The number of assigned reads for individual T. pallidum (TPA) strains in two time points of the binary co-cultivations
Binary combination	Co-culture		The number of assigned reads
			D7						D28
	TPA strain 1	TPA strain 2	TPA 1		TPA 2		Total		TPA 1		TPA 2		Total
			Reads	%	Reads	%	Reads	%	Reads	%	Reads	%	Reads	%
1	DAL-1	Madras	24741	48.3091	26473	51.6909	51214	100	27026	53.5179	23473	46.4821	50499	100
2		Haiti B	21685	57.6974	15899	42.3026	37584	100	53655	83.764	10400	16.236	64055	100
3		Mexico A	21081	56.4917	16236	43.5083	37317	100	45359	75.6248	14620	24.3752	59979	100
4		SS14	66975	54.2875	56396	45.7125	123371	100	52142	87.4778	7464	12.5222	59606	100
5		Philadelphia 1	55040	69.6365	23999	30.3635	79039	100	81847	96.7676	2734	3.2324	84581	100
6		Grady	42718	75.3191	13998	24.6809	56716	100	63557	95.7342	2832	4.26577	66389	100
7	Madras	Haiti B	57987	57.5976	42689	42.4024	100676	100	74851	80.9515	17613	19.0485	92464	100
8		Mexico A	89062	58.2928	63722	41.7072	152784	100	110130	75.9596	34855	24.0404	144985	100
9		SS14	37574	53.6925	32406	46.3075	69980	100	59135	84.2067	11091	15.7933	70226	100
10		Philadelphia 1	35261	69.1989	15695	30.8011	50956	100	81485	95.8512	3527	4.14883	85012	100
11		Grady	100718	74.2408	34946	25.7592	135664	100	83096	95.3581	4045	4.6419	87141	100
12	Haiti B	Mexico A	144743	52.4655	131139	47.5345	275882	100	67125	44.2234	84661	55.7766	151786	100
13		SS14	30726	47.9165	33398	52.0835	64124	100	41931	61.2802	26494	38.7198	68425	100
14		Philadelphia 1	78941	66.2952	40134	33.7048	119075	100	95673	90.1139	10496	9.88612	106169	100
15		Grady	49309	67.6309	23600	32.3691	72909	100	65253	86.6102	10088	13.3898	75341	100
16	Mexico A	SS14	8243	45.922	9707	54.078	17950	100	35433	68.7993	16069	31.2007	51502	100
17		Philadelphia 1	91263	62.5796	54572	37.4204	145835	100	128482	89.6038	14907	10.3962	143389	100
18		Grady	29046	66.0467	14932	33.9533	43978	100	41008	90.6434	4233	9.35656	45241	100
19	SS14	Philadelphia 1	39026	69.7428	16931	30.2572	55957	100	40988	85.184	7129	14.816	48117	100
20		Grady	61090	71.0522	24889	28.9478	85979	100	29388	82.0321	6437	17.9679	35825	100
21	Grady	Philadelphia 1	29791	55.2955	24085	44.7045	53876	100	21626	49.0219	22489	50.9781	44115	100
