# Supplementary material for: In vitro analysis of seven syphilis-causing Treponema pallidum strains revealed inherent growth rate differences
Source: Sci Rep. 2025 Sep 26;15:33240. doi: 10.1038/s41598-025-18827-9 (PMC12475411; doi:10.1038/s41598-025-18827-9)
Supplement: Supplementary file 4 — Supplementary Material 4 [file 41598_2025_18827_MOESM4_ESM.xlsx]

## Sheet: List1
Table S4. List of inoculation doses and yields in standard passages (20× dilution every week) during long-term in vitro cultivation of seven T. pallidum (TPA) strains
DAL-1			Madras			Haiti B			Mexico A			SS14			Philadelphia 1			Grady
Inoculated TPA	Fold increase	Yield of TPA	Inoculated TPA	Fold increase	Yield of TPA	Inoculated TPA	Fold increase	Yield of TPA	Inoculated TPA	Fold increase	Yield of TPA	Inoculated TPA	Fold increase	Yield of TPA	Inoculated TPA	Fold increase	Yield of TPA	Inoculated TPA	Fold increase	Yield of TPA
345667	32	11050000	317333	22.1	7.02667e+06	158667	38.6	6120000	549667	13	7140000	136000	19.2	2.60667e+06	68000	15.8	1.07667e+06	142800	7.5	1076667
368333	16.6	6120000	328667	25.9	8500000	192667	32.9	6.34667e+06	634667	17.3	1.09933e+07	243667	11.2	2720000	92366.7	20.2	1870000	153000	23.7	3626667
379667	34.9	13260000	340000	19	6460000	249333	27.7	6.91333e+06	668667	22.2	1.48467e+07	300333	16.2	4.87333e+06	93500	15.3	1428000	192667	9.7	1870000
476000	23.1	1.09933e+07	351333	33.5	1.17867e+07	306000	21.5	6.57333e+06	674333	20.7	13940000	334333	18	6.00667e+06	102000	13.3	1360000	204000	15	3060000
493000	21.8	1.07667e+07	425000	14.9	6.34667e+06	317333	12.1	3.85333e+06	691333	19.3	1.33733e+07	476000	14	6.68667e+06	124667	14.8	1.84733e+06	243667	15.8	3853333
498667	13.9	6.91333e+06	544000	12.5	6800000	317333	10	3.17333e+06	697000	19.8	1.38267e+07	487333	35.3	1.72267e+07	192667	12.9	2.49333e+06	289000	14.1	4080000
504333	32.4	16320000	589333	31.3	1.84733e+07	328667	32.8	1.07667e+07	719667	22	1.58667e+07	498667	19.5	9.74667e+06	204000	10	2040000	385333	28.5	10993330
538333	21.9	1.17867e+07	640333	32.6	2.08533e+07	328667	14.5	4760000	765000	20	15300000	515667	19.3	9.97333e+06	544000	7.1	3.85333e+06	476000	29.8	14166670
538333	26.5	14280000	725333	20.8	1.50733e+07	345667	33.8	1.16733e+07	765000	16.6	1.26933e+07	521333	18.3	9520000	589333	18.5	10880000	523600	14.7	7706667
549667	29.1	15980000	725333	32	2.32333e+07	351333	20.3	7140000	793333	18.1	1.43933e+07	583667	14.8	8.61333e+06	674333	6.1	4080000	532667	9.1	4873333
552500	24.9	13770000	731000	14.9	10880000	357000	38.1	13600000	793333	17	1.34867e+07	600667	17.4	1.04267e+07	776333	17.4	1.34867e+07	549667	10.5	5780000
572333	21.2	1.21267e+07	742333	19.5	1.45067e+07	379667	15.5	5.89333e+06	816000	21.9	1.79067e+07	725333	20.9	1.51867e+07	810333	21.1	1.71133e+07	606333	17.6	10653330
578000	33.7	1.94933e+07	753667	26.8	2.01733e+07	476000	22.1	10540000	838667	19.5	16320000	759333	15.8	1.20133e+07	855667	14.4	1.23533e+07	657333	18.4	12126670
583667	19.6	1.14467e+07	753667	20.2	1.51867e+07	498667	33.2	1.65467e+07	844333	18.1	15300000	804667	28.3	22780000	974667	16.6	1.62067e+07	698133	15	10472000
583667	38.6	2.25533e+07	759333	23.1	1.75667e+07	498667	20.2	1.00867e+07	895333	18.9	1.68867e+07	855667	12.1	1.03133e+07	1.26933e+06	15.4	1.94933e+07	708333	18.6	13146670
589333	12.5	7.36667e+06	799000	18.9	1.50733e+07	504333	31.9	1.60933e+07	901000	23.6	2.13067e+07	946333	20.1	19040000				804667	11.8	9520000
589333	21.7	1.28067e+07	799000	27.8	2.22133e+07	504333	24	1.21267e+07	963333	17.1	1.64333e+07	952000	12.3	1.16733e+07				1088000	14.8	16093330
600667	31.3	1.88133e+07	833000	21.9	1.79067e+07	515667	26.4	13600000	1.01433e+06	15.6	1.58667e+07	1003000	14.5	1.45067e+07
606333	21.9	13260000	850000	13.3	1.13333e+07	515667	24	1.23533e+07	1.06533e+06	15.7	1.67733e+07	1139000	17.6	20060000
634667	18.6	1.17867e+07	850000	19.6	16660000	521333	18.3	9520000	1156000	15.6	18020000	1156000	13.9	1.60933e+07
640333	20.5	1.31467e+07	878333	18.2	15980000	527000	21.1	1.11067e+07	1.26933e+06	18.2	23120000	1.65467e+06	14	23120000
657333	17.8	1.16733e+07	878333	27	2.36867e+07	538333	12.2	6.57333e+06
657333	17.8	1.16733e+07	884000	19.2	17000000	555333	13.7	7.59333e+06
663000	20.2	1.33733e+07	884000	24.9	2.19867e+07	561000	25.1	1.40533e+07
663000	21.9	1.45067e+07	895333	25.1	22440000	572333	17.4	9.97333e+06
663000	16.2	1.07667e+07	918000	15.9	14620000	583667	22.3	1.30333e+07
668667	14.2	9520000	918000	20.5	1.88133e+07	595000	16.8	9.97333e+06
688500	21.2	14620000	923667	19.1	17680000	606333	11.6	7.02667e+06
714000	16.2	11560000	940667	18.7	1.75667e+07	606333	19.6	11900000
725333	13.6	9860000	946333	32.3	30600000	606333	23	13940000
731000	10.4	7.59333e+06	980333	23.9	23460000	606333	22.8	1.38267e+07
765000	20.4	15640000	986000	20.6	2.02867e+07	612000	34.8	2.13067e+07
782000	20.9	1.632e+07	1.00867e+06	15.8	15980000	617667	18.2	11220000
787667	16.7	1.31467e+07	1.01433e+06	18.7	1.89267e+07	629000	19.3	1.21267e+07
799000	16.6	13260000	1.04267e+06	13.9	1.45067e+07	651667	19.3	12580000
816000	19.3	1.57533e+07	1.05967e+06	17.3	18360000	680000	7.3	4.98667e+06
816000	13.9	1.13333e+07	1.07667e+06	23.2	2.49333e+07	680000	14.8	1.00867e+07
855667	24.6	21080000	1.09933e+06	19.3	2.11933e+07	691333	14.9	1.03133e+07
901000	13.3	1.20133e+07	1.11067e+06	15.9	17680000	697000	21.8	1.51867e+07
923667	19.5	18020000	1122000	13.2	1.48467e+07	725333	24.4	17680000
940667	21.9	2.06267e+07	1156000	26.5	30600000	725333	14.2	1.03133e+07
946333	21.1	19992000	1.16167e+06	13.7	1.58667e+07	759333	20.9	1.58667e+07
974667	19	1.84733e+07	1173000	18.4	2.15333e+07	759333	15.1	1.14467e+07
1.03133e+06	14.8	15300000	1.17867e+06	19.6	23120000	793333	24	19040000
1054000	22.4	2.35733e+07	1.18433e+06	14.4	17000000	804667	16.9	13600000
1.09933e+06	9.2	1.00867e+07	1.24667e+06	15.8	19720000	827333	14.8	12240000
1.12767e+06	14.6	1.64333e+07	1.28067e+06	20.2	25840000	884000	16.4	1.45067e+07
1.16167e+06	14.7	1.71133e+07	1292000	19.1	2.47067e+07	901000	13.5	1.21267e+07
1.17867e+06	17.9	21080000	1.36567e+06	17.3	2.35733e+07	952000	21.5	2.05133e+07
1.38267e+06	15.9	2.19867e+07	1482400	13.2	1.96067e+07	986000	18.3	18020000
1.43933e+06	8.8	1.26933e+07	1496000	17.1	2.56133e+07	1020000	19.3	19720000
1.51867e+06	8.7	1.32147e+07	1530000	8.4	1.28067e+07	1.02567e+06	19.9	20400000
1.82467e+06	15.2	2.76533e+07	1530000	19.6	29920000	1.06533e+06	14.3	1.51867e+07
						1.11067e+06	9.4	10426667
						1.27613e+06	11.4	1.45067e+07
						1.46427e+06	17.4	2.55227e+07
