# Supplementary material for: In vitro analysis of seven syphilis-causing Treponema pallidum strains revealed inherent growth rate differences
Source: Sci Rep. 2025 Sep 26;15:33240. doi: 10.1038/s41598-025-18827-9 (PMC12475411; doi:10.1038/s41598-025-18827-9)
Supplement: Supplementary file 5 — Supplementary Material 5 [file 41598_2025_18827_MOESM5_ESM.xlsx]

## Sheet: List1
Table S5. List of results from all five biological replicates performed for parallel in vitro monocultures of seven T. pallidum (TPA) strains
	Fold increase
	DAL-1	Madras	Haiti B	Mexico A	SS14	Philadelphia 1	Grady
Experiment A	10.336	18.496	8.16	6.256	8.432	4.896	4.352
	17.68	22.304	8.16	7.888	14.144	5.44	4.352
	16.048	17.408	7.616	5.44	13.6	5.712	5.984
	15.776	20.4	7.616	6.8	12.784	4.624	5.44
Experiment B	11.968	12.24	12.512	10.608	11.968	8.16	3.536
	11.152	11.152	12.512	10.336	11.152	9.52	3.536
	11.424	12.24	14.144	10.336	10.336	7.616	3.808
	11.968	12.24	11.968	10.608	11.968	10.88	4.352
Experiment C	19.584	16.32	13.6	14.688	10.608	9.792	10.336
	21.216	17.952	16.048	13.872	12.512	7.888	11.152
	18.496	17.68	14.144	15.232	14.144	8.704	10.336
	17.952	16.048	15.504	16.592	12.512	7.888	12.24
Experiment D	20.128	9.792	11.968	10.336	4.08	10.88	4.896
	18.224	10.336	12.24	8.976	3.536	10.064	3.536
	18.768	12.784	14.416	10.88	4.08	7.616	5.44
	20.672	11.968	10.336	11.696	3.264	10.336	6.528
Experiment E	8.976	6.528	0	11.424	11.152	7.888	8.432
	9.52	4.624	8.704	11.424	11.968	10.88	11.424
	6.8	6.256	8.704	11.696	10.336	11.968	7.344
	8.16	4.624	6.528	12.24	11.424	10.336	8.704
Note: Due to high variability among biological replicates, two biological replicates with the highest fold increase (i.e., 8 technical replicates, in red) were used for analysis. The authors expect the unknown limitations affecting reproducibility and optimal multiplication of TPA strains.
